# Supplementary material for: A Convenient Synthesis of Novel Isoxazolidine and Isoxazole Isoquinolinones Fused Hybrids
Source: Molecules. 2023 Dec 22;29(1):91. doi: 10.3390/molecules29010091 (PMC10779618; doi:10.3390/molecules29010091)
Supplement: Supplementary file 1 [file molecules-29-00091-s001.zip]

Archive with 1 entries (1 files):
- molecules-2772781-supplementary.pdf
